# Supplementary material for: Different Responses of Growing Season Ecosystem CO2 Fluxes to Rain Addition in a Desert Ecosystem
Source: Plants (Basel). 2023 Mar 3;12(5):1158. doi: 10.3390/plants12051158 (PMC10005604; doi:10.3390/plants12051158)
Supplement: Supplementary file 1 [file plants-12-01158-s001.zip]

Archive with 1 entries (1 files):
- plants-2195708-supplementary.pdf
